# Supplementary material for: Quantification of Thermal Oxidation in Metallic Glass Powder using Ultra-small Angle X-ray Scattering
Source: Sci Rep. 2019 May 2;9:6836. doi: 10.1038/s41598-019-43317-0 (PMC6497630; doi:10.1038/s41598-019-43317-0)
Supplement: Supplementary file 1 — LaTeX Supplementary File [file 41598_2019_43317_MOESM1_ESM.zip]

Archive with 20 entries (20 files):
- References.bib
- dscxrd.pdf
- fit.pdf
- jabbrv-ltwa-all.ldf
- jabbrv-ltwa-en.ldf
- jabbrv.sty
- main.bbl
- main.tex
- naturemag-doi.bst
- phasediagram.jpg
- raman1.pdf
- raman2.pdf
- schematic.pdf
- stokes.pdf
- tga.pdf
- thickness.pdf
- usaxsoxdn.pdf
- usaxsroom.pdf
- wlscirep.cls
- xrd.pdf
