# Supplementary material for: Quantification of Thermal Oxidation in Metallic Glass Powder using Ultra-small Angle X-ray Scattering
Source: Sci Rep. 2019 May 2;9:6836. doi: 10.1038/s41598-019-43317-0 (PMC6497630; doi:10.1038/s41598-019-43317-0)
Supplement: Supplementary file 1 — LaTeX Supplementary File [file 41598_2019_43317_MOESM1_ESM.zip › References.bib]

@article{TelfordMT2004,
  title={The case for bulk metallic glass},
  author={Telford, Mark},
  journal={Materials Today},
  volume={7},
  number={3},
  pages={36--43},
  year={2004},
  publisher={Elsevier}
}

@article{GreerMT2009,
  title={Metallic glasses… on the threshold},
  author={Greer, A Lindsay},
  journal={Materials Today},
  volume={12},
  number={1-2},
  pages={14--22},
  year={2009},
  publisher={Elsevier}
}

@article{AxinteMatDes2012,
  title={Metallic glasses from “alchemy” to pure science: Present and future of design, processing and applications of glassy metals},
  author={Axinte, Eugen},
  journal={Materials \& Design},
  volume={35},
  pages={518--556},
  year={2012},
  publisher={Elsevier}
}

@article{ChengPMS2011,
  title={Atomic-level structure and structure--property relationship in metallic glasses},
  author={Cheng, YQ and Ma, E},
  journal={Progress in Materials Science},
  volume={56},
  number={4},
  pages={379--473},
  year={2011},
  publisher={Elsevier}
}

@article{SunPMS2015,
  title={The fracture of bulk metallic glasses},
  author={Sun, BA and Wang, WH},
  journal={Progress in Materials Science},
  volume={74},
  pages={211--307},
  year={2015},
  publisher={Elsevier}
}

@article{YavariMRSB2007,
  title={Mechanical properties of bulk metallic glasses},
  author={Yavari, A Reza and Lewandowski, JJ and Eckert, J},
  journal={MRS Bulletin},
  volume={32},
  number={8},
  pages={635--638},
  year={2007},
  publisher={Cambridge University Press}
}

@article{TrexlerPMS2010,
  title={Mechanical properties of bulk metallic glasses},
  author={Trexler, Morgana Martin and Thadhani, Naresh N},
  journal={Progress in Materials Science},
  volume={55},
  number={8},
  pages={759--839},
  year={2010},
  publisher={Elsevier}
}

@article{KangFriction2017,
  title={Importance of surface oxide for the tribology of a Zr-based metallic glass},
  author={Kang, SJ and Rittgen, KT and Kwan, SG and Park, HW and Bennewitz, R and Caron, A},
  journal={Friction},
  volume={5},
  number={1},
  pages={115--122},
  year={2017},
  publisher={Springer}
}

@article{ZhouMTJIM2017,
  title={Enhanced Wear Resistance of Zr-Based Bulk Metallic Glass by Thermal Oxidation Treatment},
  author={Zhou, Kun and Pang, Shujie and Chen, Chen and Liu, Ying and Yang, Wei and Zhang, Tao},
  journal={Materials Transactions},
  volume={58},
  number={3},
  pages={520--523},
  year={2017},
  publisher={The Japan Institute of Metals and Materials}
}

@article{GloriantJNCS2003,
  title={Microhardness and abrasive wear resistance of metallic glasses and nanostructured composite materials},
  author={Gloriant, Thierry},
  journal={Journal of Non-crystalline Solids},
  volume={316},
  number={1},
  pages={96--103},
  year={2003},
  publisher={Elsevier}
}

@article{LouzguineIntermetallics2018,
  title={Exceptionally high nanoscale wear resistance of a Cu47Zr45Al8 metallic glass with native and artificially grown oxide},
  author={Louzguine-Luzgin, DV and Ito, M and Ketov, SV and Trifonov, AS and Jiang, J and Chen, CL and Nakajima, K},
  journal={Intermetallics},
  volume={93},
  pages={312--317},
  year={2018},
  publisher={Elsevier}
}

@article{JiPhilMag2017,
  title={Wear resistance of CuZr-based amorphous-forming alloys against bearing steel in 3.5\% NaCl solution},
  author={Ji, Xiulin and Wang, Hui and Bao, Yayun and Zheng, Dingcong},
  journal={Philosophical Magazine},
  volume={97},
  number={32},
  pages={3042--3054},
  year={2017},
  publisher={Taylor \& Francis}
}

@article{HausleitnerJNCS1993,
  title={Structural, electronic, and magnetic properties of metallic glasses},
  author={Hausleitner, Ch and Turek, I},
  journal={Journal of Non-crystalline solids},
  volume={156},
  pages={210--218},
  year={1993},
  publisher={Elsevier}
}

@article{GleiterActa2008,
  title={Our thoughts are ours, their ends none of our own: are there ways to synthesize materials beyond the limitations of today?},
  author={Gleiter, Herbert},
  journal={Acta Materialia},
  volume={56},
  number={19},
  pages={5875--5893},
  year={2008},
  publisher={Elsevier}
}

@article{HerzerActa2013,
  title={Modern soft magnets: Amorphous and nanocrystalline materials},
  author={Herzer, Giselher},
  journal={Acta Materialia},
  volume={61},
  number={3},
  pages={718--734},
  year={2013},
  publisher={Elsevier}
}

@article{SuryanarayanaIMR2013,
  title={Iron-based bulk metallic glasses},
  author={Suryanarayana, C and Inoue, A},
  journal={International Materials Reviews},
  volume={58},
  number={3},
  pages={131--166},
  year={2013},
  publisher={Taylor \& Francis}
}

@article{SaracNatComm2018,
  title={Origin of large plasticity and multiscale effects in iron-based metallic glasses},
  author={Sarac, Baran and Ivanov, Yurii P and Chuvilin, Andrey and Sch{\"o}berl, Thomas and Stoica, Mihai and Zhang, Zaoli and Eckert, J{\"u}rgen},
  journal={Nature Communications},
  volume={9},
  number={1},
  pages={1333},
  year={2018},
  publisher={Nature Publishing Group}
}

@article{LavoratoPBCM2012,
  title={Preparation and characterization of Fe-based bulk metallic glasses in plate form},
  author={Lavorato, GC and Fiore, G and Castellero, A and Baricco, M and Moya, JA},
  journal={Physica B: Condensed Matter},
  volume={407},
  number={16},
  pages={3192--3195},
  year={2012},
  publisher={Elsevier}
}

@article{TanajiJOM2016,
  title={In Situ Nanocrystallization-Induced Hardening of Amorphous Alloy Matrix Composites Consolidated by Spark Plasma Sintering},
  author={Singh, Ashish and Paul, Tanaji and Katakam, Shravana and Dahotre, Narendra B and Harimkar, Sandip P},
  journal={JOM},
  volume={68},
  number={7},
  pages={1932--1937},
  year={2016},
  publisher={Springer}
}

@article{ShenAPL2005,
  title={Exceptionally high glass-forming ability of an FeCoCrMoCBY alloy},
  author={Shen, Jun and Chen, Qingjun and Sun, Jianfei and Fan, Hongbo and Wang, Gang},
  journal={Applied Physics Letters},
  volume={86},
  number={15},
  pages={151907},
  year={2005},
  publisher={AIP}
}

@article{GreerIMR2002,
  title={Wear resistance of amorphous alloys and related materials},
  author={Greer, AL and Rutherford, KL and Hutchings, IM},
  journal={International Materials Reviews},
  volume={47},
  number={2},
  pages={87--112},
  year={2002},
  publisher={Taylor \& Francis}
}

@article{KatakamAPA2014,
  title={Laser patterning of Fe--Si--B amorphous ribbons in magnetic field},
  author={Katakam, Shravana and Dahotre, Narendra},
  journal={Applied Physics A},
  volume={117},
  number={3},
  pages={1241--1247},
  year={2014},
  publisher={Springer}
}

@article{LinAPL2005,
  title={Soft magnetic ternary iron-boron-based bulk metallic glasses},
  author={Lin, Chih Yuan and Tien, Hung Yu and Chin, Tsung Shune},
  journal={Applied Physics Letters},
  volume={86},
  number={16},
  pages={162501},
  year={2005},
  publisher={AIP}
}

@article{GuptaPINSA2001,
  title={Nanocrystalline soft-magnetic alloys produced by controlled crystallization of amorphous alloys},
  author={Gupta, Ajay},
  journal={Proceedings-Indian National Science Academy Part A},
  volume={67},
  number={1},
  pages={31--46},
  year={2001},
  publisher={INDIAN NATIONAL SCIENCE ACADEMY}
}

@article{NieCS2011,
  title={The effect of oxidation on the corrosion resistance and mechanical properties of a Zr-based metallic glass},
  author={Nie, XP and Yang, XH and Chen, LY and Yeap, KB and Zeng, KY and Li, D and Pan, JS and Wang, XD and Cao, QP and Ding, SQ and others},
  journal={Corrosion Science},
  volume={53},
  number={11},
  pages={3557--3565},
  year={2011},
  publisher={Elsevier}
}

@article{NohIEEETrans1999,
  title={Effects of surface oxidation on magnetic properties of amorphous alloy for choke core use},
  author={Noh, Tae-Hwan and Jang, Wan-Hee},
  journal={IEEE Transactions on Magnetics},
  volume={35},
  number={5},
  pages={3388--3390},
  year={1999},
  publisher={IEEE}
}

@article{ZhangJISR2016,
  title={Oxidation Behavior of Fe-based Amorphous Ribbons},
  author={Zhang, Shu-lan and Liu, He-ping and Fu, Xiao-tong},
  journal={Journal of Iron and Steel Research, International},
  volume={23},
  number={11},
  pages={1219--1225},
  year={2016},
  publisher={Elsevier}
}

@article{PangJNCS2017,
  title={Oxidation and refreshing behaviors of P-containing Fe-based amorphous ribbons},
  author={Pang, Jing and Qiu, Keqiang and Wang, Chengjuan and Wang, Dongpeng and Wang, Anding and Chang, Chuntao and Wang, Xinmin and Liu, Chain-Tsuan},
  journal={Journal of Non-Crystalline Solids},
  volume={471},
  pages={137--141},
  year={2017},
  publisher={Elsevier}
}

@article{KaiMMTA2008,
  title={Oxidation behavior of CuZr-based glassy alloys at 400 C to 500 C in dry air},
  author={Kai, W and Ho, TH and Hsieh, HH and Chen, YR and Qiao, DC and Jiang, F and Fan, G and Liaw, PK},
  journal={Metallurgical and Materials Transactions A},
  volume={39},
  number={8},
  pages={1838--1846},
  year={2008},
  publisher={Springer}
}

@article{KaiCS2012,
  title={Air-oxidation of a Zr50Cu43Al7 bulk metallic glass at 400--500 C},
  author={Kai, W and Lin, PC and Chen, WS and Chuang, CP and Liaw, PK and Huang, HH and Hsieh, HH},
  journal={Corrosion Science},
  volume={64},
  pages={98--104},
  year={2012},
  publisher={Elsevier}
}

@article{PaulJAC2018,
  title={Pressure controlled micro-viscous deformation assisted spark plasma sintering of Fe-based bulk amorphous alloy},
  author={Paul, Tanaji and Chawake, Niraj and Kottada, Ravi Sankar and Harimkar, Sandip P},
  journal={Journal of Alloys and Compounds},
  volume={738},
  pages={10--15},
  year={2018},
  publisher={Elsevier}
}

@article{SchroersJOM2005,
  title={The superplastic forming of bulk metallic glasses},
  author={Schroers, Jan},
  journal={JOM},
  volume={57},
  number={5},
  pages={35--39},
  year={2005},
  publisher={Springer}
}

@article{PaulScripta2017,
  title={Viscous flow activation energy adaptation by isochronal spark plasma sintering},
  author={Paul, Tanaji and Harimkar, Sandip P},
  journal={Scripta Materialia},
  volume={126},
  pages={37--40},
  year={2017},
  publisher={Elsevier}
}

@article{LiJOM2016,
  title={Thermoplastic micro-forming of bulk metallic glasses: a review},
  author={Li, Ning and Chen, Wen and Liu, Lin},
  journal={JOM},
  volume={68},
  number={4},
  pages={1246--1261},
  year={2016},
  publisher={Springer}
}

@article{WangMSER2004,
  title={Bulk metallic glasses},
  author={Wang, Wei-Hua and Dong, Chuang and Shek, CH},
  journal={Materials Science and Engineering: R: Reports},
  volume={44},
  number={2-3},
  pages={45--89},
  year={2004},
  publisher={Elsevier}
}

@article{YamashitaJCSFT1987,
  title={Catalysis by amorphous metal alloys. Part 6.-Factors controlling the activity of skeletal nickel catalysts prepared from amorphous and crystalline Ni--Zr powder alloys},
  author={Yamashita, Hiromi and Yoshikawa, Masahito and Funabiki, Takuzo and Yoshida, Satohiro},
  journal={Journal of the Chemical Society, Faraday Transactions 1: Physical Chemistry in Condensed Phases},
  volume={83},
  number={9},
  pages={2883--2893},
  year={1987},
  publisher={Royal Society of Chemistry}
}

@article{Mondal2007,
  title={Oxidation behavior of multicomponent Zr-based amorphous alloys},
  author={Mondal, K and Chatterjee, UK and Murty, BS},
  journal={Journal of Alloys and Compounds},
  volume={433},
  number={1-2},
  pages={162--170},
  year={2007},
  publisher={Elsevier}
}

@article{WangIntermet2014,
  title={The oxidation behavior of a novel Ni-free Zr--Cu-based bulk metallic glass composite in the supercooled liquid and crystallization states},
  author={Wang, Huei-Sen and Li, Wei-Hau and Wu, Mei-Hui and Chen, Hou-Guang and Jang, Jason Shian-Ching and Lin, Dong-Yih},
  journal={Intermetallics},
  volume={53},
  pages={34--39},
  year={2014},
  publisher={Elsevier}
}

@article{KaiIntermet2009,
  title={The oxidation behavior of an Fe61B15Zr8Mo7Co5Y2Cr2 bulk metallic glass at 650 C in various oxygen-containing environments},
  author={Kai, W and Ren, IF and Wang, RF and Kao, PC and Liu, CT},
  journal={Intermetallics},
  volume={17},
  number={3},
  pages={165--168},
  year={2009},
  publisher={Elsevier}
}

@article{HuJMR2014,
  title={The corrosion and oxidation behavior of Zr-based metallic glasses},
  author={Hu, Yonglong and Cao, Wenhuan and Shek, Chanhung},
  journal={Journal of Materials Research},
  volume={29},
  number={11},
  pages={1248--1255},
  year={2014},
  publisher={Cambridge University Press}
}

@article{HennayakaJAC2015,
  title={Surface oxidation of the Fe based amorphous ribbon annealed at temperatures below the glass transition temperature},
  author={Hennayaka, HMMN and Lee, Ho Seong and Yi, Seonghoon},
  journal={Journal of Alloys and Compounds},
  volume={618},
  pages={269--279},
  year={2015},
  publisher={Elsevier}
}

@article{TanajiAEM2017,
  title={Densification and Crystallization in Fe--Based Bulk Amorphous Alloy Spark Plasma Sintered in the Supercooled Liquid Region},
  author={Paul, Tanaji and Singh, Ashish and Harimkar, Sandip P},
  journal={Advanced Engineering Materials},
  volume={19},
  number={8},
  year={2017},
  publisher={Wiley Online Library}
}

@article{IlavskyUSAXS2018,
  title={Development of combined microstructure and structure characterization facility for \textit{in situ} and \textit{operando} studies at the Advanced Photon Source},
  author={Ilavsky, Jan and Zhang, Fan and Andrews, Ross N and Kuzmenko, Ivan and Jemian, Pete R and Levine, Lyle E and Allen, Andrew J},
  journal={Journal of Applied Crystallography},
  volume={51},
  number={3},
  pages={867--882},
  year={2018},
  publisher={Wiley Online Library}
}

@article{IlavskyUSAXS2009,
  title={Ultra-small-angle X-ray scattering at the Advanced Photon Source},
  author={Ilavsky, Jan and Jemian, Pete R and Allen, Andrew J and Zhang, Fan and Levine, Lyle E and Long, Gabrielle G},
  journal={Journal of Applied Crystallography},
  volume={42},
  number={3},
  pages={469--479},
  year={2009},
  publisher={International Union of Crystallography}
}

@article{IlavskyUSAXS2013,
  title={Ultra-Small-Angle X-ray Scattering Instrument at the Advanced Photon Source: History, Recent Development, and Current Status},
  author={Ilavsky, Jan and Zhang, Fan and Allen, AJ and Levine, LE and Jemian, PR and Long, GG},
  journal={Metallurgical and Materials Transactions A},
  volume={44},
  number={1},
  pages={68--76},
  year={2013},
  publisher={Springer}
}

@article{IlavskyIRENA2009,
  title={Irena: tool suite for modeling and analysis of small-angle scattering},
  author={Ilavsky, Jan and Jemian, Peter R},
  journal={Journal of Applied Crystallography},
  volume={42},
  number={2},
  pages={347--353},
  year={2009},
  publisher={International Union of Crystallography}
}

@article{AhmmadAPT2013,
  title={Green synthesis of mesoporous hematite ($\alpha$-Fe2O3) nanoparticles and their photocatalytic activity},
  author={Ahmmad, Bashir and Leonard, Kwati and Islam, Md Shariful and Kurawaki, Junichi and Muruganandham, Manickavachagam and Ohkubo, Takahiro and Kuroda, Yasushige},
  journal={Advanced Powder Technology},
  volume={24},
  number={1},
  pages={160--167},
  year={2013},
  publisher={Elsevier}
}

@article{ChenIC2010,
  title={Continuous shape-and spectroscopy-tuning of hematite nanocrystals},
  author={Chen, Liqiao and Yang, Xianfeng and Chen, Jian and Liu, Jia and Wu, Hao and Zhan, Hongquan and Liang, Chaolun and Wu, Mingmei},
  journal={Inorganic Chemistry},
  volume={49},
  number={18},
  pages={8411--8420},
  year={2010},
  publisher={ACS Publications}
}

@article{LuNRL2014,
  title={Hydrothermal phase transformation of hematite to magnetite},
  author={Lu, Jie-Feng and Tsai, Cho-Jen},
  journal={Nanoscale Research Letters},
  volume={9},
  number={1},
  pages={230},
  year={2014}
}

@article{Wriedtphasediagram1991,
  title={The Fe-O (iron-oxygen) system},
  author={Wriedt, HA},
  journal={Journal of Phase Equilibria},
  volume={12},
  number={2},
  pages={170--200},
  year={1991},
  publisher={Springer}
}

@article{WangAPL2008,
  title={Interference enhancement of Raman signal of graphene},
  author={Wang, YY and Ni, ZH and Shen, ZX and Wang, HM and Wu, YH},
  journal={Applied Physics Letters},
  volume={92},
  number={4},
  pages={043121},
  year={2008},
  publisher={AIP}
}

@article{LiACSnano2012,
  title={Quantitative Raman spectrum and reliable thickness identification for atomic layers on insulating substrates},
  author={Li, Song-Lin and Miyazaki, Hisao and Song, Haisheng and Kuramochi, Hiromi and Nakaharai, Shu and Tsukagoshi, Kazuhito},
  journal={ACS Nano},
  volume={6},
  number={8},
  pages={7381--7388},
  year={2012},
  publisher={ACS Publications}
}

@article{PopeSAA1995,
  title={Comparison of the FT Raman spectra of inorganic tetrahedral ions over the temperature range 77 to 473 K},
  author={Pope, Simon JA and West, Yvonne D},
  journal={Spectrochimica Acta Part A: Molecular and Biomolecular Spectroscopy},
  volume={51},
  number={12},
  pages={2027--2037},
  year={1995},
  publisher={Elsevier}
}

@article{LaplantAS1996,
  title={Theoretical and experimental uncertainty in temperature measurement of materials by Raman spectroscopy},
  author={LaPlant, Fred and Laurence, George and Ben-Amotz, Dor},
  journal={Applied Spectroscopy},
  volume={50},
  number={8},
  pages={1034--1038},
  year={1996},
  publisher={SAGE Publications Sage UK: London, England}
}

@article{TopalJPC2012,
  title={Resonant two-photon oxidation in vanadium oxyhydrate nanowires above a threshold laser intensity},
  author={Topal, Ç Özge and Tan, Susheng and Lu, Hongbing and Leventis, Nicholas and Kalkan, A Kaan},
  journal={The Journal of Physical Chemistry C},
  volume={116},
  number={18},
  pages={10186--10192},
  year={2012},
  publisher={ACS Publications}
}

@article{FratzlJAC2003,
  title={Small-angle scattering in materials science-a short review of applications in alloys, ceramics and composite materials},
  author={Fratzl, Peter},
  journal={Journal of Applied Crystallography},
  volume={36},
  number={3-1},
  pages={397--404},
  year={2003},
  publisher={Wiley Online Library}
}

@article{LiJMS2018,
  title={Application of the small-angle X-ray scattering technique for structural analysis studies: A review},
  author={Li, Jingpeng and Jiao, Aiquan and Chen, Shuo and Wu, Zhengzong and Xu, Enbo and Jin, Zhengyu},
  journal={Journal of Molecular Structure},
  volume={1165},
  pages={391--400},
  year={2018},
  publisher={Elsevier}
}

@article{ZhangActa2018,
  title={Effect of heat treatment on the microstructural evolution of a nickel-based superalloy additive-manufactured by laser powder bed fusion},
  author={Zhang, Fan and Levine, Lyle E and Allen, Andrew J and Stoudt, Mark R and Lindwall, Greta and Lass, Eric A and Williams, Maureen E and Idell, Yaakov and Campbell, Carelyn E},
  journal={Acta Materialia},
  volume={152},
  pages={200--214},
  year={2018},
  publisher={Elsevier}
}

@article{DeschampsMMTA2013,
  title={Quantitative characterization of precipitate microstructures in metallic alloys using small-angle scattering},
  author={Deschamps, Alexis and De Geuser, Frederic},
  journal={Metallurgical and Materials Transactions A},
  volume={44},
  number={1},
  pages={77--86},
  year={2013},
  publisher={Springer}
}

@article{ZhangActa2016,
  title={In situ structural characterization of ageing kinetics in aluminum alloy 2024 across angstrom-to-micrometer length scales},
  author={Zhang, Fan and Levine, Lyle E and Allen, Andrew J and Campbell, Carelyn E and Creuziger, Adam A and Kazantseva, Nataliya and Ilavsky, Jan},
  journal={Acta Materialia},
  volume={111},
  pages={385--398},
  year={2016},
  publisher={Elsevier}
}

@book{KratkyBook1982,
  title={Small angle x-ray scattering},
  author={Glatter, Von Otto and Kratky, Otto},
  year={1982},
  publisher={London: Academic Press Inc. Ltd.}
}

@article{TjioeJAC2007,
  title={ORNL\_SAS: software for calculation of small-angle scattering intensities of proteins and protein complexes},
  author={Tjioe, Elina and Heller, William T},
  journal={Journal of Applied Crystallography},
  volume={40},
  number={4},
  pages={782--785},
  year={2007},
  publisher={International Union of Crystallography}
}

@incollection{RizzoBSSP1960,
  title={Oxidation of Boron at Temperatures between 400 and 1300 C in Air},
  author={Rizzo, Harry F},
  booktitle={Boron Synthesis, Structure, and Properties},
  pages={175--189},
  year={1960},
  publisher={Springer}
}

@article{KaiCS2013,
  title={Air-oxidation behavior of a [(Fe50Co50) 75B20Si5] 96Nb4 bulk metallic glass at 500--650 C},
  author={Kai, W and Wu, YH and Chen, WS and Tsay, LW and Jia, HL and Liaw, PK},
  journal={Corrosion Science},
  volume={66},
  pages={26--32},
  year={2013},
  publisher={Elsevier}
}

@article{KaiIntermet20092,
  title={The oxidation behavior of an Fe61B15Zr8Mo7Co5Y2Cr2 bulk metallic glass at 550--700 C},
  author={Kai, Wu and Ren, IF and Kao, PC and Huang, RT and Liu, CT},
  journal={Intermetallics},
  volume={17},
  number={4},
  pages={205--210},
  year={2009},
  publisher={Elsevier}
}

@article{PaulJAC2018dsc,
  title={Kinetics of isochronal crystallization in a Fe-based amorphous alloy},
  author={Paul, Tanaji and Loganathan, Archana and Agarwal, Arvind and Harimkar, Sandip P},
  journal={Journal of Alloys and Compounds},
  volume={753},
  pages={679--687},
  year={2018},
  publisher={Elsevier}
}


@article{PaulLMMP2015,
  title={Microstructure and wear behavior of laser clad multi-layered Fe-based amorphous coatings on steel substrates},
  author={Paul, Tanaji and Alavi, S Habib and Biswas, Sourabh and Harimkar, Sandip P},
  journal={Lasers in Manufacturing and Materials Processing},
  volume={2},
  number={4},
  pages={231--241},
  year={2015},
  publisher={Springer}
}

@article{KasturiJMEP2018,
  title={Sliding Wear Behavior of Spark-Plasma-Sintered Fe-Based Amorphous Alloy Coatings on Cu-Ni Alloy},
  author={Kasturi, Himabindu and Paul, Tanaji and Biswas, Sourabh and Alavi, S Habib and Harimkar, Sandip P},
  journal={Journal of Materials Engineering and Performance},
  volume={27},
  number={7},
  pages={3629--3635},
  year={2018},
  publisher={Springer}
}

@article{PaulJAP2016,
  title={Initial stage densification during spark plasma sintering of Fe-based amorphous alloy powder: Analysis of viscous flow},
  author={Paul, Tanaji and Harimkar, Sandip P},
  journal={Journal of Applied Physics},
  volume={120},
  number={13},
  pages={134901},
  year={2016},
  publisher={AIP Publishing}
}

@article{ChirikovIL1988,
  title={ANALYSIS OF CONCENTRATION INHOMOGENEITIES OF AMORPHOUS METAL-ALLOYS WITH THE AID OF SMALL-ANGLE SCATTERING OF X-RAYS AND NEUTRONS},
  author={Chirikov, NV and Skakov, YA},
  journal={Industrial Laboratory},
  volume={54},
  number={6},
  pages={633--640},
  year={1988},
  publisher={PLENUM PUBL CORP CONSULTANTS BUREAU 233 SPRING ST, NEW YORK, NY 10013}
}

@book{SiviaBook1982,
  title={Elementary Scattering Theory: For X-ray and Neutron Users},
  author={Sivia, D. S.},
  year={2011},
  publisher={Oxford University Press}
}

@article{ImhoffJAP2012,
  title={Kinetic transition in the growth of Al nanocrystals in Al-Sm alloys},
  author={Imhoff, SD and Ilavsky, J and Zhang, F and Jemian, P and Evans, PG and Perepezko, JH},
  journal={Journal of Applied Physics},
  volume={111},
  number={6},
  pages={063525},
  year={2012},
  publisher={AIP}
}

@book{SchnableggerBook2011,
  title={The SAXS guide: getting acquainted with the principles},
  author={Schnablegger, Heimo and Singh, Yashveer},
  year={2011},
  publisher={Austria: Anton Paar GmbH}
}

@article{AndrewsJAC2017,
  title={An in situ USAXS--SAXS--WAXS study of precipitate size distribution evolution in a model Ni-based alloy},
  author={Andrews, Ross N and Serio, Joseph and Muralidharan, Govindarajan and Ilavsky, Jan},
  journal={Journal of Applied Crystallography},
  volume={50},
  number={3},
  pages={734--740},
  year={2017},
  publisher={International Union of Crystallography}
}
