# Supplementary material for: Quantification of Thermal Oxidation in Metallic Glass Powder using Ultra-small Angle X-ray Scattering
Source: Sci Rep. 2019 May 2;9:6836. doi: 10.1038/s41598-019-43317-0 (PMC6497630; doi:10.1038/s41598-019-43317-0)
Supplement: Supplementary file 1 — LaTeX Supplementary File [file 41598_2019_43317_MOESM1_ESM.zip › main.bbl]

\begin{thebibliography}{10}
\urlstyle{rm}
\expandafter\ifx\csname url\endcsname\relax
  \def\url#1{\texttt{#1}}\fi
\expandafter\ifx\csname urlprefix\endcsname\relax\def\urlprefix{URL }\fi
\expandafter\ifx\csname doiprefix\endcsname\relax\def\doiprefix{DOI: }\fi
\providecommand{\bibinfo}[2]{#2}
\providecommand{\eprint}[2][]{\url{#2}}

\bibitem{TelfordMT2004}
\bibinfo{author}{Telford, M.}
\newblock \bibinfo{journal}{\bibinfo{title}{The case for bulk metallic glass}}.
\newblock {\emph{\JournalTitle{Materials Today}}} \textbf{\bibinfo{volume}{7}},
  \bibinfo{pages}{36--43} (\bibinfo{year}{2004}).

\bibitem{GreerMT2009}
\bibinfo{author}{Greer, A.~L.}
\newblock \bibinfo{journal}{\bibinfo{title}{Metallic glasses… on the
  threshold}}.
\newblock {\emph{\JournalTitle{Materials Today}}}
  \textbf{\bibinfo{volume}{12}}, \bibinfo{pages}{14--22}
  (\bibinfo{year}{2009}).

\bibitem{AxinteMatDes2012}
\bibinfo{author}{Axinte, E.}
\newblock \bibinfo{journal}{\bibinfo{title}{Metallic glasses from “alchemy”
  to pure science: Present and future of design, processing and applications of
  glassy metals}}.
\newblock {\emph{\JournalTitle{Materials \& Design}}}
  \textbf{\bibinfo{volume}{35}}, \bibinfo{pages}{518--556}
  (\bibinfo{year}{2012}).

\bibitem{GleiterActa2008}
\bibinfo{author}{Gleiter, H.}
\newblock \bibinfo{journal}{\bibinfo{title}{Our thoughts are ours, their ends
  none of our own: are there ways to synthesize materials beyond the
  limitations of today?}}
\newblock {\emph{\JournalTitle{Acta Materialia}}}
  \textbf{\bibinfo{volume}{56}}, \bibinfo{pages}{5875--5893}
  (\bibinfo{year}{2008}).

\bibitem{PaulJAC2018dsc}
\bibinfo{author}{Paul, T.}, \bibinfo{author}{Loganathan, A.},
  \bibinfo{author}{Agarwal, A.} \& \bibinfo{author}{Harimkar, S.~P.}
\newblock \bibinfo{journal}{\bibinfo{title}{Kinetics of isochronal
  crystallization in a fe-based amorphous alloy}}.
\newblock {\emph{\JournalTitle{Journal of Alloys and Compounds}}}
  \textbf{\bibinfo{volume}{753}}, \bibinfo{pages}{679--687}
  (\bibinfo{year}{2018}).

\bibitem{ChengPMS2011}
\bibinfo{author}{Cheng, Y.} \& \bibinfo{author}{Ma, E.}
\newblock \bibinfo{journal}{\bibinfo{title}{Atomic-level structure and
  structure--property relationship in metallic glasses}}.
\newblock {\emph{\JournalTitle{Progress in Materials Science}}}
  \textbf{\bibinfo{volume}{56}}, \bibinfo{pages}{379--473}
  (\bibinfo{year}{2011}).

\bibitem{SunPMS2015}
\bibinfo{author}{Sun, B.} \& \bibinfo{author}{Wang, W.}
\newblock \bibinfo{journal}{\bibinfo{title}{The fracture of bulk metallic
  glasses}}.
\newblock {\emph{\JournalTitle{Progress in Materials Science}}}
  \textbf{\bibinfo{volume}{74}}, \bibinfo{pages}{211--307}
  (\bibinfo{year}{2015}).

\bibitem{YavariMRSB2007}
\bibinfo{author}{Yavari, A.~R.}, \bibinfo{author}{Lewandowski, J.} \&
  \bibinfo{author}{Eckert, J.}
\newblock \bibinfo{journal}{\bibinfo{title}{Mechanical properties of bulk
  metallic glasses}}.
\newblock {\emph{\JournalTitle{MRS Bulletin}}} \textbf{\bibinfo{volume}{32}},
  \bibinfo{pages}{635--638} (\bibinfo{year}{2007}).

\bibitem{TrexlerPMS2010}
\bibinfo{author}{Trexler, M.~M.} \& \bibinfo{author}{Thadhani, N.~N.}
\newblock \bibinfo{journal}{\bibinfo{title}{Mechanical properties of bulk
  metallic glasses}}.
\newblock {\emph{\JournalTitle{Progress in Materials Science}}}
  \textbf{\bibinfo{volume}{55}}, \bibinfo{pages}{759--839}
  (\bibinfo{year}{2010}).

\bibitem{GloriantJNCS2003}
\bibinfo{author}{Gloriant, T.}
\newblock \bibinfo{journal}{\bibinfo{title}{Microhardness and abrasive wear
  resistance of metallic glasses and nanostructured composite materials}}.
\newblock {\emph{\JournalTitle{Journal of Non-crystalline Solids}}}
  \textbf{\bibinfo{volume}{316}}, \bibinfo{pages}{96--103}
  (\bibinfo{year}{2003}).

\bibitem{JiPhilMag2017}
\bibinfo{author}{Ji, X.}, \bibinfo{author}{Wang, H.}, \bibinfo{author}{Bao, Y.}
  \& \bibinfo{author}{Zheng, D.}
\newblock \bibinfo{journal}{\bibinfo{title}{Wear resistance of cuzr-based
  amorphous-forming alloys against bearing steel in 3.5\% nacl solution}}.
\newblock {\emph{\JournalTitle{Philosophical Magazine}}}
  \textbf{\bibinfo{volume}{97}}, \bibinfo{pages}{3042--3054}
  (\bibinfo{year}{2017}).

\bibitem{HausleitnerJNCS1993}
\bibinfo{author}{Hausleitner, C.} \& \bibinfo{author}{Turek, I.}
\newblock \bibinfo{journal}{\bibinfo{title}{Structural, electronic, and
  magnetic properties of metallic glasses}}.
\newblock {\emph{\JournalTitle{Journal of Non-crystalline solids}}}
  \textbf{\bibinfo{volume}{156}}, \bibinfo{pages}{210--218}
  (\bibinfo{year}{1993}).

\bibitem{HerzerActa2013}
\bibinfo{author}{Herzer, G.}
\newblock \bibinfo{journal}{\bibinfo{title}{Modern soft magnets: Amorphous and
  nanocrystalline materials}}.
\newblock {\emph{\JournalTitle{Acta Materialia}}}
  \textbf{\bibinfo{volume}{61}}, \bibinfo{pages}{718--734}
  (\bibinfo{year}{2013}).

\bibitem{SuryanarayanaIMR2013}
\bibinfo{author}{Suryanarayana, C.} \& \bibinfo{author}{Inoue, A.}
\newblock \bibinfo{journal}{\bibinfo{title}{Iron-based bulk metallic glasses}}.
\newblock {\emph{\JournalTitle{International Materials Reviews}}}
  \textbf{\bibinfo{volume}{58}}, \bibinfo{pages}{131--166}
  (\bibinfo{year}{2013}).

\bibitem{SaracNatComm2018}
\bibinfo{author}{Sarac, B.} \emph{et~al.}
\newblock \bibinfo{journal}{\bibinfo{title}{Origin of large plasticity and
  multiscale effects in iron-based metallic glasses}}.
\newblock {\emph{\JournalTitle{Nature Communications}}}
  \textbf{\bibinfo{volume}{9}}, \bibinfo{pages}{1333} (\bibinfo{year}{2018}).

\bibitem{LavoratoPBCM2012}
\bibinfo{author}{Lavorato, G.}, \bibinfo{author}{Fiore, G.},
  \bibinfo{author}{Castellero, A.}, \bibinfo{author}{Baricco, M.} \&
  \bibinfo{author}{Moya, J.}
\newblock \bibinfo{journal}{\bibinfo{title}{Preparation and characterization of
  fe-based bulk metallic glasses in plate form}}.
\newblock {\emph{\JournalTitle{Physica B: Condensed Matter}}}
  \textbf{\bibinfo{volume}{407}}, \bibinfo{pages}{3192--3195}
  (\bibinfo{year}{2012}).

\bibitem{TanajiJOM2016}
\bibinfo{author}{Singh, A.}, \bibinfo{author}{Paul, T.},
  \bibinfo{author}{Katakam, S.}, \bibinfo{author}{Dahotre, N.~B.} \&
  \bibinfo{author}{Harimkar, S.~P.}
\newblock \bibinfo{journal}{\bibinfo{title}{In situ nanocrystallization-induced
  hardening of amorphous alloy matrix composites consolidated by spark plasma
  sintering}}.
\newblock {\emph{\JournalTitle{JOM}}} \textbf{\bibinfo{volume}{68}},
  \bibinfo{pages}{1932--1937} (\bibinfo{year}{2016}).

\bibitem{ShenAPL2005}
\bibinfo{author}{Shen, J.}, \bibinfo{author}{Chen, Q.}, \bibinfo{author}{Sun,
  J.}, \bibinfo{author}{Fan, H.} \& \bibinfo{author}{Wang, G.}
\newblock \bibinfo{journal}{\bibinfo{title}{Exceptionally high glass-forming
  ability of an fecocrmocby alloy}}.
\newblock {\emph{\JournalTitle{Applied Physics Letters}}}
  \textbf{\bibinfo{volume}{86}}, \bibinfo{pages}{151907}
  (\bibinfo{year}{2005}).

\bibitem{GreerIMR2002}
\bibinfo{author}{Greer, A.}, \bibinfo{author}{Rutherford, K.} \&
  \bibinfo{author}{Hutchings, I.}
\newblock \bibinfo{journal}{\bibinfo{title}{Wear resistance of amorphous alloys
  and related materials}}.
\newblock {\emph{\JournalTitle{International Materials Reviews}}}
  \textbf{\bibinfo{volume}{47}}, \bibinfo{pages}{87--112}
  (\bibinfo{year}{2002}).

\bibitem{KatakamAPA2014}
\bibinfo{author}{Katakam, S.} \& \bibinfo{author}{Dahotre, N.}
\newblock \bibinfo{journal}{\bibinfo{title}{Laser patterning of fe--si--b
  amorphous ribbons in magnetic field}}.
\newblock {\emph{\JournalTitle{Applied Physics A}}}
  \textbf{\bibinfo{volume}{117}}, \bibinfo{pages}{1241--1247}
  (\bibinfo{year}{2014}).

\bibitem{LinAPL2005}
\bibinfo{author}{Lin, C.~Y.}, \bibinfo{author}{Tien, H.~Y.} \&
  \bibinfo{author}{Chin, T.~S.}
\newblock \bibinfo{journal}{\bibinfo{title}{Soft magnetic ternary
  iron-boron-based bulk metallic glasses}}.
\newblock {\emph{\JournalTitle{Applied Physics Letters}}}
  \textbf{\bibinfo{volume}{86}}, \bibinfo{pages}{162501}
  (\bibinfo{year}{2005}).

\bibitem{GuptaPINSA2001}
\bibinfo{author}{Gupta, A.}
\newblock \bibinfo{journal}{\bibinfo{title}{Nanocrystalline soft-magnetic
  alloys produced by controlled crystallization of amorphous alloys}}.
\newblock {\emph{\JournalTitle{Proceedings-Indian National Science Academy Part
  A}}} \textbf{\bibinfo{volume}{67}}, \bibinfo{pages}{31--46}
  (\bibinfo{year}{2001}).

\bibitem{NieCS2011}
\bibinfo{author}{Nie, X.} \emph{et~al.}
\newblock \bibinfo{journal}{\bibinfo{title}{The effect of oxidation on the
  corrosion resistance and mechanical properties of a zr-based metallic
  glass}}.
\newblock {\emph{\JournalTitle{Corrosion Science}}}
  \textbf{\bibinfo{volume}{53}}, \bibinfo{pages}{3557--3565}
  (\bibinfo{year}{2011}).

\bibitem{NohIEEETrans1999}
\bibinfo{author}{Noh, T.-H.} \& \bibinfo{author}{Jang, W.-H.}
\newblock \bibinfo{journal}{\bibinfo{title}{Effects of surface oxidation on
  magnetic properties of amorphous alloy for choke core use}}.
\newblock {\emph{\JournalTitle{IEEE Transactions on Magnetics}}}
  \textbf{\bibinfo{volume}{35}}, \bibinfo{pages}{3388--3390}
  (\bibinfo{year}{1999}).

\bibitem{ZhangJISR2016}
\bibinfo{author}{Zhang, S.-l.}, \bibinfo{author}{Liu, H.-p.} \&
  \bibinfo{author}{Fu, X.-t.}
\newblock \bibinfo{journal}{\bibinfo{title}{Oxidation behavior of fe-based
  amorphous ribbons}}.
\newblock {\emph{\JournalTitle{Journal of Iron and Steel Research,
  International}}} \textbf{\bibinfo{volume}{23}}, \bibinfo{pages}{1219--1225}
  (\bibinfo{year}{2016}).

\bibitem{PangJNCS2017}
\bibinfo{author}{Pang, J.} \emph{et~al.}
\newblock \bibinfo{journal}{\bibinfo{title}{Oxidation and refreshing behaviors
  of p-containing fe-based amorphous ribbons}}.
\newblock {\emph{\JournalTitle{Journal of Non-Crystalline Solids}}}
  \textbf{\bibinfo{volume}{471}}, \bibinfo{pages}{137--141}
  (\bibinfo{year}{2017}).

\bibitem{KaiMMTA2008}
\bibinfo{author}{Kai, W.} \emph{et~al.}
\newblock \bibinfo{journal}{\bibinfo{title}{Oxidation behavior of cuzr-based
  glassy alloys at 400 c to 500 c in dry air}}.
\newblock {\emph{\JournalTitle{Metallurgical and Materials Transactions A}}}
  \textbf{\bibinfo{volume}{39}}, \bibinfo{pages}{1838--1846}
  (\bibinfo{year}{2008}).

\bibitem{KaiCS2012}
\bibinfo{author}{Kai, W.} \emph{et~al.}
\newblock \bibinfo{journal}{\bibinfo{title}{Air-oxidation of a zr50cu43al7 bulk
  metallic glass at 400--500 c}}.
\newblock {\emph{\JournalTitle{Corrosion Science}}}
  \textbf{\bibinfo{volume}{64}}, \bibinfo{pages}{98--104}
  (\bibinfo{year}{2012}).

\bibitem{YamashitaJCSFT1987}
\bibinfo{author}{Yamashita, H.}, \bibinfo{author}{Yoshikawa, M.},
  \bibinfo{author}{Funabiki, T.} \& \bibinfo{author}{Yoshida, S.}
\newblock \bibinfo{journal}{\bibinfo{title}{Catalysis by amorphous metal
  alloys. part 6.-factors controlling the activity of skeletal nickel catalysts
  prepared from amorphous and crystalline ni--zr powder alloys}}.
\newblock {\emph{\JournalTitle{Journal of the Chemical Society, Faraday
  Transactions 1: Physical Chemistry in Condensed Phases}}}
  \textbf{\bibinfo{volume}{83}}, \bibinfo{pages}{2883--2893}
  (\bibinfo{year}{1987}).

\bibitem{KangFriction2017}
\bibinfo{author}{Kang, S.} \emph{et~al.}
\newblock \bibinfo{journal}{\bibinfo{title}{Importance of surface oxide for the
  tribology of a zr-based metallic glass}}.
\newblock {\emph{\JournalTitle{Friction}}} \textbf{\bibinfo{volume}{5}},
  \bibinfo{pages}{115--122} (\bibinfo{year}{2017}).

\bibitem{ZhouMTJIM2017}
\bibinfo{author}{Zhou, K.} \emph{et~al.}
\newblock \bibinfo{journal}{\bibinfo{title}{Enhanced wear resistance of
  zr-based bulk metallic glass by thermal oxidation treatment}}.
\newblock {\emph{\JournalTitle{Materials Transactions}}}
  \textbf{\bibinfo{volume}{58}}, \bibinfo{pages}{520--523}
  (\bibinfo{year}{2017}).

\bibitem{LouzguineIntermetallics2018}
\bibinfo{author}{Louzguine-Luzgin, D.} \emph{et~al.}
\newblock \bibinfo{journal}{\bibinfo{title}{Exceptionally high nanoscale wear
  resistance of a cu47zr45al8 metallic glass with native and artificially grown
  oxide}}.
\newblock {\emph{\JournalTitle{Intermetallics}}} \textbf{\bibinfo{volume}{93}},
  \bibinfo{pages}{312--317} (\bibinfo{year}{2018}).

\bibitem{PaulLMMP2015}
\bibinfo{author}{Paul, T.}, \bibinfo{author}{Alavi, S.~H.},
  \bibinfo{author}{Biswas, S.} \& \bibinfo{author}{Harimkar, S.~P.}
\newblock \bibinfo{journal}{\bibinfo{title}{Microstructure and wear behavior of
  laser clad multi-layered fe-based amorphous coatings on steel substrates}}.
\newblock {\emph{\JournalTitle{Lasers in Manufacturing and Materials
  Processing}}} \textbf{\bibinfo{volume}{2}}, \bibinfo{pages}{231--241}
  (\bibinfo{year}{2015}).

\bibitem{KasturiJMEP2018}
\bibinfo{author}{Kasturi, H.}, \bibinfo{author}{Paul, T.},
  \bibinfo{author}{Biswas, S.}, \bibinfo{author}{Alavi, S.~H.} \&
  \bibinfo{author}{Harimkar, S.~P.}
\newblock \bibinfo{journal}{\bibinfo{title}{Sliding wear behavior of
  spark-plasma-sintered fe-based amorphous alloy coatings on cu-ni alloy}}.
\newblock {\emph{\JournalTitle{Journal of Materials Engineering and
  Performance}}} \textbf{\bibinfo{volume}{27}}, \bibinfo{pages}{3629--3635}
  (\bibinfo{year}{2018}).

\bibitem{PaulJAP2016}
\bibinfo{author}{Paul, T.} \& \bibinfo{author}{Harimkar, S.~P.}
\newblock \bibinfo{journal}{\bibinfo{title}{Initial stage densification during
  spark plasma sintering of fe-based amorphous alloy powder: Analysis of
  viscous flow}}.
\newblock {\emph{\JournalTitle{Journal of Applied Physics}}}
  \textbf{\bibinfo{volume}{120}}, \bibinfo{pages}{134901}
  (\bibinfo{year}{2016}).

\bibitem{PaulJAC2018}
\bibinfo{author}{Paul, T.}, \bibinfo{author}{Chawake, N.},
  \bibinfo{author}{Kottada, R.~S.} \& \bibinfo{author}{Harimkar, S.~P.}
\newblock \bibinfo{journal}{\bibinfo{title}{Pressure controlled micro-viscous
  deformation assisted spark plasma sintering of fe-based bulk amorphous
  alloy}}.
\newblock {\emph{\JournalTitle{Journal of Alloys and Compounds}}}
  \textbf{\bibinfo{volume}{738}}, \bibinfo{pages}{10--15}
  (\bibinfo{year}{2018}).

\bibitem{SchroersJOM2005}
\bibinfo{author}{Schroers, J.}
\newblock \bibinfo{journal}{\bibinfo{title}{The superplastic forming of bulk
  metallic glasses}}.
\newblock {\emph{\JournalTitle{JOM}}} \textbf{\bibinfo{volume}{57}},
  \bibinfo{pages}{35--39} (\bibinfo{year}{2005}).

\bibitem{PaulScripta2017}
\bibinfo{author}{Paul, T.} \& \bibinfo{author}{Harimkar, S.~P.}
\newblock \bibinfo{journal}{\bibinfo{title}{Viscous flow activation energy
  adaptation by isochronal spark plasma sintering}}.
\newblock {\emph{\JournalTitle{Scripta Materialia}}}
  \textbf{\bibinfo{volume}{126}}, \bibinfo{pages}{37--40}
  (\bibinfo{year}{2017}).

\bibitem{LiJOM2016}
\bibinfo{author}{Li, N.}, \bibinfo{author}{Chen, W.} \& \bibinfo{author}{Liu,
  L.}
\newblock \bibinfo{journal}{\bibinfo{title}{Thermoplastic micro-forming of bulk
  metallic glasses: a review}}.
\newblock {\emph{\JournalTitle{JOM}}} \textbf{\bibinfo{volume}{68}},
  \bibinfo{pages}{1246--1261} (\bibinfo{year}{2016}).

\bibitem{WangMSER2004}
\bibinfo{author}{Wang, W.-H.}, \bibinfo{author}{Dong, C.} \&
  \bibinfo{author}{Shek, C.}
\newblock \bibinfo{journal}{\bibinfo{title}{Bulk metallic glasses}}.
\newblock {\emph{\JournalTitle{Materials Science and Engineering: R: Reports}}}
  \textbf{\bibinfo{volume}{44}}, \bibinfo{pages}{45--89}
  (\bibinfo{year}{2004}).

\bibitem{Mondal2007}
\bibinfo{author}{Mondal, K.}, \bibinfo{author}{Chatterjee, U.} \&
  \bibinfo{author}{Murty, B.}
\newblock \bibinfo{journal}{\bibinfo{title}{Oxidation behavior of
  multicomponent zr-based amorphous alloys}}.
\newblock {\emph{\JournalTitle{Journal of Alloys and Compounds}}}
  \textbf{\bibinfo{volume}{433}}, \bibinfo{pages}{162--170}
  (\bibinfo{year}{2007}).

\bibitem{WangIntermet2014}
\bibinfo{author}{Wang, H.-S.} \emph{et~al.}
\newblock \bibinfo{journal}{\bibinfo{title}{The oxidation behavior of a novel
  ni-free zr--cu-based bulk metallic glass composite in the supercooled liquid
  and crystallization states}}.
\newblock {\emph{\JournalTitle{Intermetallics}}} \textbf{\bibinfo{volume}{53}},
  \bibinfo{pages}{34--39} (\bibinfo{year}{2014}).

\bibitem{KaiIntermet2009}
\bibinfo{author}{Kai, W.}, \bibinfo{author}{Ren, I.}, \bibinfo{author}{Wang,
  R.}, \bibinfo{author}{Kao, P.} \& \bibinfo{author}{Liu, C.}
\newblock \bibinfo{journal}{\bibinfo{title}{The oxidation behavior of an
  fe61b15zr8mo7co5y2cr2 bulk metallic glass at 650 c in various
  oxygen-containing environments}}.
\newblock {\emph{\JournalTitle{Intermetallics}}} \textbf{\bibinfo{volume}{17}},
  \bibinfo{pages}{165--168} (\bibinfo{year}{2009}).

\bibitem{HennayakaJAC2015}
\bibinfo{author}{Hennayaka, H.}, \bibinfo{author}{Lee, H.~S.} \&
  \bibinfo{author}{Yi, S.}
\newblock \bibinfo{journal}{\bibinfo{title}{Surface oxidation of the fe based
  amorphous ribbon annealed at temperatures below the glass transition
  temperature}}.
\newblock {\emph{\JournalTitle{Journal of Alloys and Compounds}}}
  \textbf{\bibinfo{volume}{618}}, \bibinfo{pages}{269--279}
  (\bibinfo{year}{2015}).

\bibitem{HuJMR2014}
\bibinfo{author}{Hu, Y.}, \bibinfo{author}{Cao, W.} \& \bibinfo{author}{Shek,
  C.}
\newblock \bibinfo{journal}{\bibinfo{title}{The corrosion and oxidation
  behavior of zr-based metallic glasses}}.
\newblock {\emph{\JournalTitle{Journal of Materials Research}}}
  \textbf{\bibinfo{volume}{29}}, \bibinfo{pages}{1248--1255}
  (\bibinfo{year}{2014}).

\bibitem{LiJMS2018}
\bibinfo{author}{Li, J.} \emph{et~al.}
\newblock \bibinfo{journal}{\bibinfo{title}{Application of the small-angle
  x-ray scattering technique for structural analysis studies: A review}}.
\newblock {\emph{\JournalTitle{Journal of Molecular Structure}}}
  \textbf{\bibinfo{volume}{1165}}, \bibinfo{pages}{391--400}
  (\bibinfo{year}{2018}).

\bibitem{FratzlJAC2003}
\bibinfo{author}{Fratzl, P.}
\newblock \bibinfo{journal}{\bibinfo{title}{Small-angle scattering in materials
  science-a short review of applications in alloys, ceramics and composite
  materials}}.
\newblock {\emph{\JournalTitle{Journal of Applied Crystallography}}}
  \textbf{\bibinfo{volume}{36}}, \bibinfo{pages}{397--404}
  (\bibinfo{year}{2003}).

\bibitem{IlavskyUSAXS2018}
\bibinfo{author}{Ilavsky, J.} \emph{et~al.}
\newblock \bibinfo{journal}{\bibinfo{title}{Development of combined
  microstructure and structure characterization facility for \textit{in situ}
  and \textit{operando} studies at the advanced photon source}}.
\newblock {\emph{\JournalTitle{Journal of Applied Crystallography}}}
  \textbf{\bibinfo{volume}{51}}, \bibinfo{pages}{867--882}
  (\bibinfo{year}{2018}).

\bibitem{IlavskyUSAXS2013}
\bibinfo{author}{Ilavsky, J.} \emph{et~al.}
\newblock \bibinfo{journal}{\bibinfo{title}{Ultra-small-angle x-ray scattering
  instrument at the advanced photon source: History, recent development, and
  current status}}.
\newblock {\emph{\JournalTitle{Metallurgical and Materials Transactions A}}}
  \textbf{\bibinfo{volume}{44}}, \bibinfo{pages}{68--76}
  (\bibinfo{year}{2013}).

\bibitem{ChirikovIL1988}
\bibinfo{author}{Chirikov, N.} \& \bibinfo{author}{Skakov, Y.}
\newblock \bibinfo{journal}{\bibinfo{title}{Analysis of concentration
  inhomogeneities of amorphous metal-alloys with the aid of small-angle
  scattering of x-rays and neutrons}}.
\newblock {\emph{\JournalTitle{Industrial Laboratory}}}
  \textbf{\bibinfo{volume}{54}}, \bibinfo{pages}{633--640}
  (\bibinfo{year}{1988}).

\bibitem{ZhangActa2018}
\bibinfo{author}{Zhang, F.} \emph{et~al.}
\newblock \bibinfo{journal}{\bibinfo{title}{Effect of heat treatment on the
  microstructural evolution of a nickel-based superalloy additive-manufactured
  by laser powder bed fusion}}.
\newblock {\emph{\JournalTitle{Acta Materialia}}}
  \textbf{\bibinfo{volume}{152}}, \bibinfo{pages}{200--214}
  (\bibinfo{year}{2018}).

\bibitem{DeschampsMMTA2013}
\bibinfo{author}{Deschamps, A.} \& \bibinfo{author}{De~Geuser, F.}
\newblock \bibinfo{journal}{\bibinfo{title}{Quantitative characterization of
  precipitate microstructures in metallic alloys using small-angle
  scattering}}.
\newblock {\emph{\JournalTitle{Metallurgical and Materials Transactions A}}}
  \textbf{\bibinfo{volume}{44}}, \bibinfo{pages}{77--86}
  (\bibinfo{year}{2013}).

\bibitem{ZhangActa2016}
\bibinfo{author}{Zhang, F.} \emph{et~al.}
\newblock \bibinfo{journal}{\bibinfo{title}{In situ structural characterization
  of ageing kinetics in aluminum alloy 2024 across angstrom-to-micrometer
  length scales}}.
\newblock {\emph{\JournalTitle{Acta Materialia}}}
  \textbf{\bibinfo{volume}{111}}, \bibinfo{pages}{385--398}
  (\bibinfo{year}{2016}).

\bibitem{KratkyBook1982}
\bibinfo{author}{Glatter, V.~O.} \& \bibinfo{author}{Kratky, O.}
\newblock \emph{\bibinfo{title}{Small angle x-ray scattering}}
  (\bibinfo{publisher}{London: Academic Press Inc. Ltd.},
  \bibinfo{year}{1982}).

\bibitem{TjioeJAC2007}
\bibinfo{author}{Tjioe, E.} \& \bibinfo{author}{Heller, W.~T.}
\newblock \bibinfo{journal}{\bibinfo{title}{Ornl\_sas: software for calculation
  of small-angle scattering intensities of proteins and protein complexes}}.
\newblock {\emph{\JournalTitle{Journal of Applied Crystallography}}}
  \textbf{\bibinfo{volume}{40}}, \bibinfo{pages}{782--785}
  (\bibinfo{year}{2007}).

\bibitem{IlavskyIRENA2009}
\bibinfo{author}{Ilavsky, J.} \& \bibinfo{author}{Jemian, P.~R.}
\newblock \bibinfo{journal}{\bibinfo{title}{Irena: tool suite for modeling and
  analysis of small-angle scattering}}.
\newblock {\emph{\JournalTitle{Journal of Applied Crystallography}}}
  \textbf{\bibinfo{volume}{42}}, \bibinfo{pages}{347--353}
  (\bibinfo{year}{2009}).

\bibitem{TanajiAEM2017}
\bibinfo{author}{Paul, T.}, \bibinfo{author}{Singh, A.} \&
  \bibinfo{author}{Harimkar, S.~P.}
\newblock \bibinfo{journal}{\bibinfo{title}{Densification and crystallization
  in fe--based bulk amorphous alloy spark plasma sintered in the supercooled
  liquid region}}.
\newblock {\emph{\JournalTitle{Advanced Engineering Materials}}}
  \textbf{\bibinfo{volume}{19}} (\bibinfo{year}{2017}).

\bibitem{Wriedtphasediagram1991}
\bibinfo{author}{Wriedt, H.}
\newblock \bibinfo{journal}{\bibinfo{title}{The fe-o (iron-oxygen) system}}.
\newblock {\emph{\JournalTitle{Journal of Phase Equilibria}}}
  \textbf{\bibinfo{volume}{12}}, \bibinfo{pages}{170--200}
  (\bibinfo{year}{1991}).

\bibitem{AhmmadAPT2013}
\bibinfo{author}{Ahmmad, B.} \emph{et~al.}
\newblock \bibinfo{journal}{\bibinfo{title}{Green synthesis of mesoporous
  hematite ($\alpha$-fe2o3) nanoparticles and their photocatalytic activity}}.
\newblock {\emph{\JournalTitle{Advanced Powder Technology}}}
  \textbf{\bibinfo{volume}{24}}, \bibinfo{pages}{160--167}
  (\bibinfo{year}{2013}).

\bibitem{ChenIC2010}
\bibinfo{author}{Chen, L.} \emph{et~al.}
\newblock \bibinfo{journal}{\bibinfo{title}{Continuous shape-and
  spectroscopy-tuning of hematite nanocrystals}}.
\newblock {\emph{\JournalTitle{Inorganic Chemistry}}}
  \textbf{\bibinfo{volume}{49}}, \bibinfo{pages}{8411--8420}
  (\bibinfo{year}{2010}).

\bibitem{LuNRL2014}
\bibinfo{author}{Lu, J.-F.} \& \bibinfo{author}{Tsai, C.-J.}
\newblock \bibinfo{journal}{\bibinfo{title}{Hydrothermal phase transformation
  of hematite to magnetite}}.
\newblock {\emph{\JournalTitle{Nanoscale Research Letters}}}
  \textbf{\bibinfo{volume}{9}}, \bibinfo{pages}{230} (\bibinfo{year}{2014}).

\bibitem{RizzoBSSP1960}
\bibinfo{author}{Rizzo, H.~F.}
\newblock \bibinfo{title}{Oxidation of boron at temperatures between 400 and
  1300 c in air}.
\newblock In \emph{\bibinfo{booktitle}{Boron Synthesis, Structure, and
  Properties}}, \bibinfo{pages}{175--189} (\bibinfo{publisher}{Springer},
  \bibinfo{year}{1960}).

\bibitem{KaiIntermet20092}
\bibinfo{author}{Kai, W.}, \bibinfo{author}{Ren, I.}, \bibinfo{author}{Kao,
  P.}, \bibinfo{author}{Huang, R.} \& \bibinfo{author}{Liu, C.}
\newblock \bibinfo{journal}{\bibinfo{title}{The oxidation behavior of an
  fe61b15zr8mo7co5y2cr2 bulk metallic glass at 550--700 c}}.
\newblock {\emph{\JournalTitle{Intermetallics}}} \textbf{\bibinfo{volume}{17}},
  \bibinfo{pages}{205--210} (\bibinfo{year}{2009}).

\bibitem{KaiCS2013}
\bibinfo{author}{Kai, W.} \emph{et~al.}
\newblock \bibinfo{journal}{\bibinfo{title}{Air-oxidation behavior of a
  [(fe50co50) 75b20si5] 96nb4 bulk metallic glass at 500--650 c}}.
\newblock {\emph{\JournalTitle{Corrosion Science}}}
  \textbf{\bibinfo{volume}{66}}, \bibinfo{pages}{26--32}
  (\bibinfo{year}{2013}).

\bibitem{WangAPL2008}
\bibinfo{author}{Wang, Y.}, \bibinfo{author}{Ni, Z.}, \bibinfo{author}{Shen,
  Z.}, \bibinfo{author}{Wang, H.} \& \bibinfo{author}{Wu, Y.}
\newblock \bibinfo{journal}{\bibinfo{title}{Interference enhancement of raman
  signal of graphene}}.
\newblock {\emph{\JournalTitle{Applied Physics Letters}}}
  \textbf{\bibinfo{volume}{92}}, \bibinfo{pages}{043121}
  (\bibinfo{year}{2008}).

\bibitem{LiACSnano2012}
\bibinfo{author}{Li, S.-L.} \emph{et~al.}
\newblock \bibinfo{journal}{\bibinfo{title}{Quantitative raman spectrum and
  reliable thickness identification for atomic layers on insulating
  substrates}}.
\newblock {\emph{\JournalTitle{ACS Nano}}} \textbf{\bibinfo{volume}{6}},
  \bibinfo{pages}{7381--7388} (\bibinfo{year}{2012}).

\bibitem{PopeSAA1995}
\bibinfo{author}{Pope, S.~J.} \& \bibinfo{author}{West, Y.~D.}
\newblock \bibinfo{journal}{\bibinfo{title}{Comparison of the ft raman spectra
  of inorganic tetrahedral ions over the temperature range 77 to 473 k}}.
\newblock {\emph{\JournalTitle{Spectrochimica Acta Part A: Molecular and
  Biomolecular Spectroscopy}}} \textbf{\bibinfo{volume}{51}},
  \bibinfo{pages}{2027--2037} (\bibinfo{year}{1995}).

\bibitem{LaplantAS1996}
\bibinfo{author}{LaPlant, F.}, \bibinfo{author}{Laurence, G.} \&
  \bibinfo{author}{Ben-Amotz, D.}
\newblock \bibinfo{journal}{\bibinfo{title}{Theoretical and experimental
  uncertainty in temperature measurement of materials by raman spectroscopy}}.
\newblock {\emph{\JournalTitle{Applied Spectroscopy}}}
  \textbf{\bibinfo{volume}{50}}, \bibinfo{pages}{1034--1038}
  (\bibinfo{year}{1996}).

\bibitem{TopalJPC2012}
\bibinfo{author}{Topal, C.~O.}, \bibinfo{author}{Tan, S.}, \bibinfo{author}{Lu,
  H.}, \bibinfo{author}{Leventis, N.} \& \bibinfo{author}{Kalkan, A.~K.}
\newblock \bibinfo{journal}{\bibinfo{title}{Resonant two-photon oxidation in
  vanadium oxyhydrate nanowires above a threshold laser intensity}}.
\newblock {\emph{\JournalTitle{The Journal of Physical Chemistry C}}}
  \textbf{\bibinfo{volume}{116}}, \bibinfo{pages}{10186--10192}
  (\bibinfo{year}{2012}).

\bibitem{SiviaBook1982}
\bibinfo{author}{Sivia, D.~S.}
\newblock \emph{\bibinfo{title}{Elementary Scattering Theory: For X-ray and
  Neutron Users}} (\bibinfo{publisher}{Oxford University Press},
  \bibinfo{year}{2011}).

\bibitem{ImhoffJAP2012}
\bibinfo{author}{Imhoff, S.} \emph{et~al.}
\newblock \bibinfo{journal}{\bibinfo{title}{Kinetic transition in the growth of
  al nanocrystals in al-sm alloys}}.
\newblock {\emph{\JournalTitle{Journal of Applied Physics}}}
  \textbf{\bibinfo{volume}{111}}, \bibinfo{pages}{063525}
  (\bibinfo{year}{2012}).

\bibitem{SchnableggerBook2011}
\bibinfo{author}{Schnablegger, H.} \& \bibinfo{author}{Singh, Y.}
\newblock \emph{\bibinfo{title}{The SAXS guide: getting acquainted with the
  principles}} (\bibinfo{publisher}{Austria: Anton Paar GmbH},
  \bibinfo{year}{2011}).

\bibitem{AndrewsJAC2017}
\bibinfo{author}{Andrews, R.~N.}, \bibinfo{author}{Serio, J.},
  \bibinfo{author}{Muralidharan, G.} \& \bibinfo{author}{Ilavsky, J.}
\newblock \bibinfo{journal}{\bibinfo{title}{An in situ usaxs--saxs--waxs study
  of precipitate size distribution evolution in a model ni-based alloy}}.
\newblock {\emph{\JournalTitle{Journal of Applied Crystallography}}}
  \textbf{\bibinfo{volume}{50}}, \bibinfo{pages}{734--740}
  (\bibinfo{year}{2017}).

\bibitem{IlavskyUSAXS2009}
\bibinfo{author}{Ilavsky, J.} \emph{et~al.}
\newblock \bibinfo{journal}{\bibinfo{title}{Ultra-small-angle x-ray scattering
  at the advanced photon source}}.
\newblock {\emph{\JournalTitle{Journal of Applied Crystallography}}}
  \textbf{\bibinfo{volume}{42}}, \bibinfo{pages}{469--479}
  (\bibinfo{year}{2009}).

\end{thebibliography}
